# Supplementary material for: COVID-19-Related Age Profiles for SARS-CoV-2 Variants in England and Wales and States of the USA (2020 to 2022): Impact on All-Cause Mortality
Source: Infect Dis Rep. 2023 Oct 8;15(5):600–34. doi: 10.3390/idr15050058 (PMC10606787; doi:10.3390/idr15050058)
Supplement: Supplementary file 1 [file idr-15-00058-s001.zip]

Archive with 1 entries (1 files):
- idr-2399682-supplementary.pdf
